# Supplementary material for: Retrospective study testing next generation sequencing of selected cancer-associated genes in resected prostate cancer
Source: Oncotarget. 2016 Feb 12;7(12):14394–404. doi: 10.18632/oncotarget.7343 (PMC4924723; doi:10.18632/oncotarget.7343)
Supplement: Supplementary file 2 [file oncotarget-07-14394-s002.xls]

## Sheet: Supplementary.Table.1
Whole cohort										High Risk							Low/Intermediate Risk
Genes	All Genetic Variations Allelic Frequency (median, mean)	All GVs	Patients with All GVs	% paz All GVs	NON SYN MUT (NS) Allelic Frequency (median, mean)	NS Gvs	Patients with NS GVs	% paz NS GVS	COSMIC IDs	All Genetic Variations Allelic Frequency (median, mean)	Patients with All GVs	% paz All GVs	All Genetic Variations NON SYN Allelic Frequency (median, mean)	Patients with NS GVs	% paz NS GVS	COSMIC IDs	All Genetic Variations Allelic Frequency (median, mean)	Patients with All GVs	% paz All GVs	All Genetic Variations NON SYN Allelic Frequency (median, mean)	Patients with NS GVs	% paz NS GVS	COSMIC IDs
ABL1	0.13;0.2	24	12	20	0.12;0.19	10	9	15	NA	0.14;0.18	6	20	0.14;0.25	5	16.6667	NA	0.12;0.23	6	20	0.11;0.11	4	13.3333	NA
AKT1	0.17;0.22	29	11	18.3333	0.18;0.23	17	7	11.6667	COSM1368558:1, COSM36918:1	0.17;0.24	3	10	0.23;0.27	3	10	NA	0.17;0.2	8	26.6667	0.18;0.19	4	13.3333	COSM1368558:1, COSM36918:1,
ALK	0.15;0.18	36	14	23.3333	0.24;0.21	10	5	8.33333	COSM1690370:1, COSM97029:1	0.13;0.16	6	20	0.25;0.21	3	10	COSM97029:1	0.17;0.21	8	26.6667	0.23;0.21	2	6.66667	COSM1690370:1
APC	0.29;0.41	119	55	91.6667	0.14;0.18	57	17	28.3333	COSM3760869:53, COSM1432255:2, COSM1059603:1, COSM13127:1, COSM1432351:1, COSM1432353:1, COSM1541289:1, COSM19072:1, COSM19120:1, COSM19329:1, COSM235670:1, COSM268675:1	0.19;0.41	27	90	0.14;0.18	10	33.3333	COSM3760869:25, COSM1432255:1, COSM19072:1, COSM19329:1, COSM235670:1,	0.37;0.42	28	93.3333	0.15;0.2	7	23.3333	COSM3760869:28, COSM1059603:1, COSM13127:1, COSM1432255:1, COSM1432351:1, COSM1432353:1, COSM1541289:1, COSM19120:1, COSM268675:1,
ATM	0.14;0.19	115	29	48.3333	0.14;0.21	73	25	41.6667	COSM21826:4, COSM1133926,COSM428364:2, COSM1139595,COSM540829:1, COSM1168048:1, COSM1350749,COSM21323:1, COSM1351034,COSM1351035:1, COSM1474990,COSM428361:1, COSM1736873,COSM1736874:1, COSM200656:1, COSM20404,COSM1474994:1, COSM22516,COSM1561111:1	0.14;0.2	14	46.6667	0.14;0.2	14	46.6667	COSM21826:3, COSM1133926,COSM428364:1, COSM1139595,COSM540829:1, COSM1736873,COSM1736874:1, COSM200656:1, COSM22516,COSM1561111:1,	0.14;0.19	15	50	0.15;0.22	11	36.6667	COSM1133926,COSM428364:1, COSM1168048:1, COSM1350749,COSM21323:1, COSM1351034,COSM1351035:1, COSM1474990,COSM428361:1, COSM20404,COSM1474994:1, COSM21826:1,
BRAF	0.13;0.13	23	12	20	0.13;0.13	20	11	18.3333	COSM6262:2, COSM1158381:1, COSM1448615:1, COSM1448624:1, COSM1568585:1, COSM21549:1, COSM3737041:1, COSM3832071:1, COSM461:1, COSM463:1, COSM476:1	0.13;0.14	6	20	0.13;0.14	6	20	COSM6262:2, COSM1448624:1, COSM1568585:1, COSM3832071:1, COSM461:1, COSM463:1,	0.12;0.12	6	20	0.12;0.12	5	16.6667	COSM1158381:1, COSM1448615:1, COSM21549:1, COSM3737041:1, COSM476:1,
CDH1	0.14;0.19	23	9	15	0.12;0.14	13	5	8.33333	COSM1379164:1, COSM143802:1, COSM19753:1	0.16;0.17	4	13.3333	0.13;0.15	3	10	COSM1379164:1, COSM143802:1, COSM19753:1,	0.13;0.21	5	16.6667	0.11;0.13	2	6.66667	NA
CDKN2A	0.17;0.19	51	17	28.3333	0.17;0.19	45	17	28.3333	COSM12469:2, COSM12740:2, COSM1314728,COSM753735,COSM753736,COSM12484:2, COSM13675:2, COSM1167920,COSM1739575,COSM1167919,COSM12550:1, COSM1167937,COSM1167939,COSM1167938:1, COSM12495:1, COSM126615,COSM12547,COSM126616,COSM1598222:1, COSM12748:1, COSM12749:1, COSM12756:1, COSM12760:1, COSM1314725,COSM1314727,COSM1314724,COSM1314726:1, COSM13292:1, COSM13508:1, COSM13534:1, COSM13608,COSM1200603,C…	0.17;0.2	8	26.6667	0.18;0.2	8	26.6667	COSM12469:2, COSM12740:2, COSM13675:2, COSM12749:1, COSM12760:1, COSM13508:1, COSM13620:1, COSM13713:1, COSM13723:1, COSM1624870,COSM12473,COSM99731,COSM99730:1, COSM33789:1, COSM3745951,COSM3745950,COSM3745949:1,	0.18;0.18	9	30	0.17;0.18	9	30	COSM1314728,COSM753735,COSM753736,COSM12484:2, COSM1167920,COSM1739575,COSM1167919,COSM12550:1, COSM1167937,COSM1167939,COSM1167938:1, COSM12495:1, COSM126615,COSM12547,COSM126616,COSM1598222:1, COSM12748:1, COSM12756:1, COSM1314725,COSM1314727,COSM1314724,COSM1314726:1, COSM13292:1, COSM13534:1, COSM13608,COSM1200603,COSM1569309:1, COSM13766:1, COSM13786:1, COSM13816:1, COSM13831:1, COSM1461808,…
CSF1R	0.55;0.61	97	45	75	0.73;0.63	92	43	71.6667	NA	0.44;0.57	26	86.6667	0.53;0.59	26	86.6667	NA	0.88;0.66	19	63.3333	0.93;0.7	17	56.6667	NA
CTNNB1	0.15;0.14	7	6	10	0.14;0.14	6	5	8.33333	COSM5762:2, COSM27285:1, COSM5667:1, COSM5699:1, COSM5733:1	0.13;0.13	5	16.6667	0.12;0.13	4	13.3333	COSM27285:1, COSM5667:1, COSM5699:1, COSM5733:1, COSM5762:1,	0.17;0.17	1	3.33333	0.17;0.17	1	3.33333	COSM5762:1
EGFR	0.21;0.4	111	43	71.6667	0.13;0.17	33	18	30	COSM1451600:38, COSM1187305:1, COSM13199:1, COSM13425:1, COSM14068:1, COSM14069:1, COSM1451599:1, COSM1559810,COSM21686:1, COSM53103:1, COSM6240:1, COSM87247:1	0.22;0.4	23	76.6667	0.15;0.2	9	30	COSM1451600:20, COSM14068:1, COSM14069:1, COSM1451599:1, COSM1559810,COSM21686:1, COSM87247:1,	0.16;0.39	20	66.6667	0.11;0.13	9	30	COSM1451600:18, COSM1187305:1, COSM13199:1, COSM13425:1, COSM53103:1, COSM6240:1,
ERBB2	0.16;0.2	43	17	28.3333	0.15;0.2	19	12	20	COSM327268:1	0.16;0.24	8	26.6667	0.15;0.23	7	23.3333	NA	0.15;0.16	9	30	0.15;0.14	5	16.6667	COSM327268:1
ERBB4	0.17;0.28	93	32	53.3333	0.14;0.19	45	15	25	COSM1649744,COSM573353:1, COSM1723539,COSM1723540:1	0.18;0.27	14	46.6667	0.13;0.2	7	23.3333	COSM1649744,COSM573353:1, COSM1723539,COSM1723540:1,	0.16;0.28	18	60	0.16;0.18	8	26.6667	NA
EZH2	0.12;0.14	8	4	6.66667	0.13;0.15	6	3	5	COSM3942110,COSM1000723:1	0.11;0.11	3	10	0.1;0.11	2	6.66667	NA	0.15;0.2	1	3.33333	0.15;0.2	1	3.33333	COSM3942110,COSM1000723:1
FBXW7	0.14;0.17	30	17	28.3333	0.14;0.15	22	16	26.6667	COSM1427737,COSM1427733,COSM1427734,COSM1427735,COSM1427736:1, COSM1427744,COSM1427743,COSM1427746,COSM1427745,COSM1427742:1, COSM3940767,COSM3940768,COSM3940771,COSM3940769,COSM3940770:1	0.11;0.16	11	36.6667	0.11;0.14	10	33.3333	COSM1427737,COSM1427733,COSM1427734,COSM1427735,COSM1427736:1, COSM3940767,COSM3940768,COSM3940771,COSM3940769,COSM3940770:1,	0.19;0.19	6	20	0.2;0.19	6	20	COSM1427744,COSM1427743,COSM1427746,COSM1427745,COSM1427742:1
FGFR1	0.14;0.17	38	15	25	0.14;0.17	13	10	16.6667	NA	0.14;0.18	8	26.6667	0.14;0.19	5	16.6667	NA	0.13;0.16	7	23.3333	0.15;0.16	5	16.6667	NA
FGFR2	0.13;0.15	39	13	21.6667	0.13;0.15	12	8	13.3333	NA	0.14;0.15	7	23.3333	0.12;0.16	5	16.6667	NA	0.12;0.13	6	20	0.14;0.15	3	10	NA
FGFR3	0.48;0.57	135	60	100	0.15;0.21	40	18	30	COSM724,COSM1539830:5, COSM1207090,COSM1207091:1, COSM1737908:1, COSM296687:1	0.48;0.57	30	100	0.13;0.14	7	23.3333	NA	0.5;0.57	30	100	0.21;0.23	11	36.6667	COSM724,COSM1539830:5, COSM1207090,COSM1207091:1, COSM1737908:1, COSM296687:1,
FLT3	0.51;0.51	109	58	96.6667	0.14;0.15	25	11	18.3333	COSM1493117:1, COSM3384802:1, COSM946466:1	0.45;0.45	29	96.6667	0.15;0.16	5	16.6667	COSM1493117:1, COSM3384802:1,	0.53;0.57	29	96.6667	0.13;0.14	6	20	COSM946466:1
GNA11	0.16;0.26	17	11	18.3333	0.18;0.33	8	6	10	COSM1392334:2, COSM1392335:1, COSM1564526:1	0.15;0.19	5	16.6667	0.11;0.12	2	6.66667	COSM1392335:1, COSM1564526:1,	0.19;0.35	6	20	0.2;0.45	4	13.3333	COSM1392334:2
GNAQ	0.17;0.18	20	10	16.6667	0.16;0.18	17	10	16.6667	COSM3736933:2	0.16;0.17	5	16.6667	0.15;0.16	5	16.6667	COSM3736933:2	0.19;0.2	5	16.6667	0.18;0.2	5	16.6667	NA
GNAS	0.13;0.14	13	5	8.33333	0.11;0.12	4	3	5	COSM1028502:1, COSM94388,COSM27895:1	0.13;0.14	4	13.3333	0.12;0.12	2	6.66667	COSM94388,COSM27895:1	0.1;0.1	1	3.33333	0.1;0.1	1	3.33333	COSM1028502:1
HNF1A	0.12;0.13	12	7	11.6667	0.13;0.15	7	6	10	COSM24915:1	0.12;0.14	4	13.3333	0.13;0.15	4	13.3333	COSM24915:1	0.11;0.13	3	10	0.15;0.15	2	6.66667	NA
HRAS	0.34;0.39	69	42	70	0.12;0.14	19	10	16.6667	COSM249860:38, COSM1354327,COSM1354328:2, COSM14182:1, COSM429141,COSM429140:1, COSM487:1, COSM492:1, COSM504:1	0.25;0.35	22	73.3333	0.14;0.16	5	16.6667	COSM249860:21, COSM1354327,COSM1354328:2, COSM14182:1, COSM487:1, COSM492:1, COSM504:1,	0.38;0.43	20	66.6667	0.12;0.12	5	16.6667	COSM249860:17, COSM429141,COSM429140:1,
IDH1	0.29;0.3	9	9	15	0.11;0.12	3	3	5	NA	0.3;0.33	4	13.3333	0.11;0.11	2	6.66667	NA	0.29;0.28	5	16.6667	0.14;0.14	1	3.33333	NA
IDH2	0.12;0.17	19	9	15	0.12;0.16	10	7	11.6667	COSM33733:1	0.15;0.15	3	10	0.17;0.17	1	3.33333	NA	0.11;0.18	6	20	0.12;0.16	6	20	COSM33733:1
JAK2	0.13;0.15	8	7	11.6667	0.12;0.12	2	2	3.33333	NA	0.11;0.11	3	10	0.12;0.12	2	6.66667	NA	0.17;0.17	4	13.3333	NA;NaN	0	0	NA
JAK3	0.15;0.23	25	12	20	0.19;0.29	11	10	16.6667	COSM34213:4	0.16;0.22	5	16.6667	0.45;0.34	3	10	COSM34213:2	0.15;0.23	7	23.3333	0.16;0.27	7	23.3333	COSM34213:2
KDR	0.22;0.38	139	46	76.6667	0.18;0.31	64	36	60	COSM149673:28, COSM35855:3, COSM1056126:1, COSM1719246:1, COSM1753774:1	0.23;0.4	22	73.3333	0.22;0.37	19	63.3333	COSM149673:15, COSM1753774:1, COSM35855:1,	0.2;0.35	24	80	0.14;0.22	17	56.6667	COSM149673:13, COSM35855:2, COSM1056126:1, COSM1719246:1,
KIT	0.16;0.22	83	29	48.3333	0.19;0.27	46	27	45	COSM28026:17, COSM21983:2, COSM1231:1, COSM1251:1, COSM1265:1, COSM1272:1, COSM1287:1, COSM33966:1, COSM355206:1, COSM42898:1, COSM77973:1, COSM96888:1	0.16;0.23	17	56.6667	0.23;0.29	16	53.3333	COSM28026:10, COSM21983:2, COSM1231:1, COSM1265:1, COSM1287:1, COSM33966:1, COSM77973:1,	0.14;0.22	12	40	0.13;0.25	11	36.6667	COSM28026:7, COSM1251:1, COSM1272:1, COSM355206:1, COSM42898:1, COSM96888:1,
KRAS	0.16;0.22	32	13	21.6667	0.17;0.21	25	12	20	COSM1152506,COSM517:3, COSM110699:1, COSM1140132,COSM532:1, COSM14208:1, COSM27159,COSM1360847:1, COSM30620:1, COSM3384259,COSM3384260:1, COSM3735050,COSM33721:1	0.17;0.25	6	20	0.17;0.23	6	20	COSM1152506,COSM517:1, COSM14208:1, COSM27159,COSM1360847:1, COSM3735050,COSM33721:1,	0.15;0.19	7	23.3333	0.17;0.2	6	20	COSM1152506,COSM517:2, COSM110699:1, COSM1140132,COSM532:1, COSM30620:1, COSM3384259,COSM3384260:1,
MET	0.16;0.22	76	27	45	0.16;0.23	43	22	36.6667	COSM1579024:7, COSM3411512:6, COSM1084407:1, COSM1568674:1, COSM1666979:1, COSM707:1	0.16;0.22	15	50	0.18;0.25	12	40	COSM3411512:6, COSM1579024:3, COSM1084407:1,	0.16;0.22	12	40	0.15;0.2	10	33.3333	COSM1579024:4, COSM1568674:1, COSM1666979:1, COSM707:1,
MLH1	0.15;0.17	19	9	15	0.15;0.17	12	7	11.6667	COSM1422594:1	0.15;0.18	6	20	0.15;0.17	5	16.6667	COSM1422594:1	0.15;0.15	3	10	0.19;0.16	2	6.66667	NA
MPL	0.11;0.14	10	7	11.6667	0.12;0.11	3	3	5	COSM26354:2	0.11;0.16	5	16.6667	0.11;0.11	2	6.66667	COSM26354:2	0.11;0.11	2	6.66667	0.12;0.12	1	3.33333	NA
NOTCH1	0.14;0.18	57	19	31.6667	0.13;0.17	20	12	20	COSM1461123,COSM1461122:2, COSM12776:1, COSM308587:1	0.16;0.22	6	20	0.14;0.19	3	10	COSM1461123,COSM1461122:1, COSM308587:1,	0.13;0.16	13	43.3333	0.13;0.16	9	30	COSM12776:1, COSM1461123,COSM1461122:1,
NPM1	0.15;0.27	6	4	6.66667	0.19;0.19	2	2	3.33333	NA	0.11;0.11	1	3.33333	NA;NaN	0	0	NA	0.18;0.3	3	10	0.19;0.19	2	6.66667	NA
NRAS	0.12;0.11	3	3	5	0.12;0.11	3	3	5	COSM222543:1	0.12;0.11	3	10	0.12;0.11	3	10	COSM222543:1	NA;NaN	0	0	NA;NaN	0	0	NA
PDGFRA	0.8;0.62	120	60	100	0.14;0.2	18	13	21.6667	COSM1430082:59, COSM22413:19, COSM1056069:1, COSM1540234:1, COSM27072:1, COSM298491:1, COSM743:1	0.97;0.63	30	100	0.15;0.17	6	20	COSM1430082:29, COSM22413:8, COSM1056069:1, COSM1540234:1,	0.59;0.62	30	100	0.13;0.23	7	23.3333	COSM1430082:30, COSM22413:11, COSM27072:1, COSM298491:1, COSM743:1,
PIK3CA	0.15;0.25	105	36	60	0.15;0.21	53	24	40	COSM328028:8, COSM1041454,COSM1041453:1, COSM1041481,COSM1041480:1, COSM1566563,COSM1566562:1, COSM253279,COSM253280:1, COSM28938:1, COSM308549,COSM1421018:1, COSM327062,COSM327063:1, COSM3846787,COSM3846788:1, COSM446027,COSM29313:1, COSM6145:1, COSM6149:1, COSM673907,COSM12582:1, COSM94986,COSM775:1	0.16;0.26	20	66.6667	0.16;0.23	12	40	COSM328028:5, COSM1041454,COSM1041453:1, COSM28938:1, COSM308549,COSM1421018:1, COSM3846787,COSM3846788:1, COSM446027,COSM29313:1, COSM6149:1, COSM94986,COSM775:1,	0.14;0.23	16	53.3333	0.13;0.19	12	40	COSM328028:3, COSM1041481,COSM1041480:1, COSM1566563,COSM1566562:1, COSM253279,COSM253280:1, COSM327062,COSM327063:1, COSM6145:1, COSM673907,COSM12582:1,
PTEN	0.13;0.16	49	15	25	0.11;0.14	19	8	13.3333	COSM1349516:1, COSM1349531:1, COSM1577255:1, COSM17564:1, COSM297456:1, COSM30611:1, COSM5032:1, COSM5161:1, COSM5176:1	0.13;0.15	8	26.6667	0.13;0.16	4	13.3333	COSM1349516:1, COSM1349531:1, COSM30611:1, COSM5032:1, COSM5161:1, COSM5176:1,	0.14;0.18	7	23.3333	0.11;0.12	4	13.3333	COSM1577255:1, COSM17564:1, COSM297456:1,
PTPN11	0.14;0.17	22	12	20	0.14;0.15	15	9	15	COSM13013:1, COSM13021:1, COSM13034:1, COSM1358901:1	0.2;0.18	4	13.3333	0.2;0.18	3	10	COSM13021:1	0.13;0.16	8	26.6667	0.13;0.14	6	20	COSM13013:1, COSM13034:1, COSM1358901:1,
RB1	0.14;0.18	63	20	33.3333	0.16;0.19	33	17	28.3333	COSM1367200,COSM1367201:2, COSM13142,COSM1140396:1, COSM1367290,COSM13117:1, COSM1477255,COSM1477254:1, COSM1587106,COSM947785:1	0.15;0.18	11	36.6667	0.17;0.19	9	30	COSM1367290,COSM13117:1, COSM1477255,COSM1477254:1,	0.14;0.18	9	30	0.14;0.18	8	26.6667	COSM1367200,COSM1367201:2, COSM13142,COSM1140396:1, COSM1587106,COSM947785:1,
RET	0.3;0.43	173	58	96.6667	0.12;0.16	26	14	23.3333	COSM3751779:26, COSM1584957,COSM918114:1, COSM1702275,COSM1702274:1, COSM918125,COSM1584949:1, COSM961:1, COSM970:1	0.48;0.49	28	93.3333	0.12;0.16	7	23.3333	COSM3751779:11, COSM1702275,COSM1702274:1, COSM961:1, COSM970:1,	0.25;0.39	30	100	0.13;0.16	7	23.3333	COSM3751779:15, COSM1584957,COSM918114:1, COSM918125,COSM1584949:1,
SMAD4	0.15;0.21	130	28	46.6667	0.15;0.17	72	16	26.6667	COSM1152191:1, COSM1389049:1, COSM1389084:1, COSM14103:1, COSM14143:1, COSM14169:1, COSM1564042:1, COSM189742:1, COSM22557:1, COSM241693:1, COSM30783:1, COSM308153:1, COSM308305:1, COSM33139:1	0.15;0.18	14	46.6667	0.15;0.17	8	26.6667	COSM1152191:1, COSM1389049:1, COSM14143:1, COSM189742:1, COSM22557:1, COSM30783:1, COSM308305:1, COSM33139:1,	0.15;0.26	14	46.6667	0.13;0.19	8	26.6667	COSM1389084:1, COSM14103:1, COSM14169:1, COSM1564042:1, COSM241693:1, COSM308153:1,
SMARCB1	0.16;0.24	101	35	58.3333	0.13;0.15	41	17	28.3333	COSM1090:26, COSM1415163,COSM1415164:2, COSM1002:1, COSM1032614,COSM24595:1, COSM1078:1, COSM110414:1, COSM1415161,COSM1415162:1, COSM1664272,COSM1664271:1, COSM989,COSM1578803:1	0.17;0.25	18	60	0.13;0.16	8	26.6667	COSM1090:16, COSM1415163,COSM1415164:2, COSM1002:1, COSM1032614,COSM24595:1, COSM1415161,COSM1415162:1,	0.15;0.21	17	56.6667	0.12;0.14	9	30	COSM1090:10, COSM1078:1, COSM110414:1, COSM1664272,COSM1664271:1, COSM989,COSM1578803:1,
SMO	0.14;0.15	60	12	20	0.14;0.16	30	11	18.3333	COSM1085436:1, COSM1645392:1	0.15;0.17	6	20	0.16;0.16	5	16.6667	NA	0.12;0.14	6	20	0.12;0.15	6	20	COSM1085436:1, COSM1645392:1,
SRC	0.13;0.13	11	6	10	0.14;0.13	5	5	8.33333	COSM3389722:1	0.13;0.13	5	16.6667	0.14;0.14	4	13.3333	COSM3389722:1	0.13;0.13	1	3.33333	0.13;0.13	1	3.33333	NA
STK11	0.16;0.27	119	40	66.6667	0.14;0.17	36	16	26.6667	COSM238600:2, COSM12925:1, COSM1390425:1, COSM1390434:1, COSM21354:1, COSM3362659,COSM2815328:1, COSM3724563:1	0.17;0.26	18	60	0.14;0.17	6	20	COSM1390434:1, COSM238600:1,	0.16;0.27	22	73.3333	0.14;0.16	10	33.3333	COSM12925:1, COSM1390425:1, COSM21354:1, COSM238600:1, COSM3362659,COSM2815328:1, COSM3724563:1,
TP53	0.17;0.35	168	56	93.3333	0.19;0.4	125	54	90	COSM250061:47, COSM249885:5, COSM1386555,COSM1386556:3, COSM308172,COSM3727867,COSM10886,COSM2745029,COSM308171:2, COSM3388168,COSM10663,COSM1640820,COSM99947:2, COSM44018:2, COSM45803:2, COSM984961,COSM1640859,COSM3378358,COSM984963,COSM10905,COSM984959,COSM984962:2, COSM10794,COSM3388175,COSM1559475,COSM1645293:1, COSM10941,COSM984901,COSM984898,COSM984900,COSM1716873,COSM3355992:1, COSM116607,…	0.19;0.39	29	96.6667	0.25;0.44	29	96.6667	COSM250061:27, COSM1386555,COSM1386556:2, COSM10794,COSM3388175,COSM1559475,COSM1645293:1, COSM10941,COSM984901,COSM984898,COSM984900,COSM1716873,COSM3355992:1, COSM116607,COSM116605,COSM116606,COSM44700,COSM116608:1, COSM126981,COSM3388169,COSM10856,COSM2744501:1, COSM131548,COSM131547,COSM3378445,COSM131549,COSM43751,COSM1725566:1, COSM1386634,COSM1386635,COSM1386636,COSM45470:1, COSM1386714,CO…	0.14;0.31	27	90	0.15;0.35	25	83.3333	COSM250061:20, COSM249885:4, COSM308172,COSM3727867,COSM10886,COSM2745029,COSM308171:2, COSM1386555,COSM1386556:1, COSM1522504,COSM1522501,COSM1522503,COSM1522502,COSM43772:1, COSM1736060,COSM126985,COSM11166,COSM3735153,COSM126986,COSM126987,COSM126988:1, COSM179827,COSM179829,COSM179828,COSM179826,COSM43680,COSM3691867,COSM3691866:1, COSM249094,COSM2744887,COSM249095,COSM249097,COSM249096,COSM3…
VHL	0.14;0.17	29	15	25	0.14;0.19	17	12	20	COSM1035874:1, COSM1417314:1, COSM14376:1, COSM14399:1, COSM14415:1, COSM1684704:1, COSM17612:1, COSM18290:1, COSM3364920:1	0.14;0.21	8	26.6667	0.14;0.26	6	20	COSM14376:1, COSM14415:1, COSM1684704:1, COSM17612:1, COSM18290:1, COSM3364920:1,	0.12;0.13	7	23.3333	0.14;0.13	6	20	COSM1035874:1, COSM1417314:1, COSM14399:1,
